# Supplementary material for: Comparison of EKFC, Pakistani CKD-EPI and 2021 Race-Free CKD-EPI creatinine equations in South Asian CKD population: A study from Pakistani CKD community cohort
Source: PLoS One. 2024 Mar 21;19(3):e0300428. doi: 10.1371/journal.pone.0300428 (PMC10956795; doi:10.1371/journal.pone.0300428)
Supplement: S1 Data — (XLSX) [file pone.0300428.s005.xlsx]

## Sheet: Sheet1
Difference_ rGFR-CKD-EPI-PK	Average Systematic Error_CKD-EPI-PK	Measurement Error_CKD-EPI-PK (COLUMN B - COLUMN A)	Difference_rGFR-EKFC	Average Systematic Error_EKFC	Measurement Error_EKFC (COLUMN E - COLUMN D)	Difference_rGFR -2021 CKD-EPI	Average Systematic Error 2021 CKD-EPI	Measuremet Error_2021 CKD-EPI (COLUMN H - COLUMN G)
1.02	-1.18	-2.2	-3.57	-5.62	-2.05	-2.94	-5.98	-3.04
-0.05	-1.18	-1.13	-3.33	-5.62	-2.29	-5.06	-5.98	-0.92
0.57	-1.18	-1.75	-1.53	-5.62	-4.09	-3.54	-5.98	-2.44
-1.07	-1.18	-0.11	-0.99	-5.62	-4.63	-1.23	-5.98	-4.75
0.58	-1.18	-1.76	-2.34	-5.62	-3.28	-2.73	-5.98	-3.25
1	-1.18	-2.18	-1.91	-5.62	-3.71	-1.23	-5.98	-4.75
1	-1.18	-2.18	-1.35	-5.62	-4.27	-1.09	-5.98	-4.89
0.76	-1.18	-1.94	-4.43	-5.62	-1.19	-4.85	-5.98	-1.13
0.59	-1.18	-1.77	-3.44	-5.62	-2.18	-4.02	-5.98	-1.96
0.63	-1.18	-1.81	-2.99	-5.62	-2.63	-3.32	-5.98	-2.66
1	-1.18	-2.18	-2.28	-5.62	-3.34	-1.25	-5.98	-4.23
0.5	-1.18	-1.68	-2.04	-5.62	-3.58	-3.32	-5.98	-2.66
-1.37	-1.18	0.19	-4.46	-5.62	-1.16	-9.59	-5.98	3.61
0.7	-1.18	-1.88	-2.25	-5.62	-3.37	-5.01	-5.98	-0.97
0.77	-1.18	-1.95	-2.23	-5.62	-3.39	-4.27	-5.98	-1.71
0.78	-1.18	-1.96	-0.69	-5.62	-4.93	-2.9	-5.98	-3.08
0.74	-1.18	-1.92	-1.92	-5.62	-3.7	-2.83	-5.98	-3.15
0.83	-1.18	-2.01	-1.61	-5.62	-4.01	-0.99	-5.98	-4.99
1.27	-1.18	-2.45	-1.85	-5.62	-3.77	-4.02	-5.98	-1.96
0.91	-1.18	-2.09	-1.2	-5.62	-4.42	-1.06	-5.98	-4.92
1.07	-1.18	-2.25	-1.76	-5.62	-3.86	-3.97	-5.98	-2.01
0.46	-1.18	-1.64	-3.24	-5.62	-2.38	-3.6	-5.98	-2.38
-3	-1.18	1.82	-7.68	-5.62	2.06	-11.03	-5.98	5.05
0.87	-1.18	-2.05	-2.09	-5.62	-3.53	-3.71	-5.98	-2.27
-0.17	-1.18	-1.01	-3.64	-5.62	-1.98	-3.86	-5.98	-2.12
-0.86	-1.18	-0.32	-6.41	-5.62	0.79	-8.27	-5.98	2.29
0.52	-1.18	-1.7	-2.78	-5.62	-2.84	-3.71	-5.98	-2.27
0.22	-1.18	-1.4	-5.13	-5.62	-0.49	-6.78	-5.98	0.8
0.18	-1.18	-1.36	-3.86	-5.62	-1.76	-3.29	-5.98	-2.69
1.48	-1.18	-2.66	-0.28	-5.62	-5.34	-0.05	-5.98	-5.93
0.96	-1.18	-2.14	-1.84	-5.62	-3.78	-1.4	-5.98	-4.58
1.05	-1.18	-2.23	-2.11	-5.62	-3.51	-1.76	-5.98	-4.22
0.91	-1.18	-2.09	-1.01	-5.62	-4.61	-0.85	-5.98	-5.13
-0.62	-1.18	-0.56	-6.73	-5.62	1.11	-6.13	-5.98	0.15
0.54	-1.18	-1.72	-10.55	-5.62	4.93	-2.74	-5.98	-3.24
-1.92	-1.18	0.74	-10.9	-5.62	5.28	-11.57	-5.98	5.59
0.99	-1.18	-2.17	-1.9	-5.62	-3.72	-1.63	-5.98	-4.35
1.03	-1.18	-2.21	-2.2	-5.62	-3.42	-2.56	-5.98	-3.42
1.67	-1.18	-2.85	-1.21	-5.62	-4.41	-1.48	-5.98	-4.5
0.54	-1.18	-1.72	-3.71	-5.62	-1.91	-2.82	-5.98	-3.16
0.49	-1.18	-1.67	-3.76	-5.62	-1.86	-4.93	-5.98	-1.05
1.02	-1.18	-2.2	-1.73	-5.62	-3.89	-0.92	-5.98	-5.06
-0.94	-1.18	-0.24	-6.49	-5.62	0.87	-8.73	-5.98	2.75
-1.2	-1.18	0.02	-7.48	-5.62	1.86	-10	-5.98	4.02
0.68	-1.18	-1.86	-2.34	-5.62	-3.28	-1.71	-5.98	-4.27
0.89	-1.18	-2.07	-13.43	-5.62	7.81	-2.8	-5.98	-3.18
0.01	-1.18	-1.19	-5.67	-5.62	0.05	-8.59	-5.98	2.61
-2.3	-1.18	1.12	-6.58	-5.62	0.96	-11.1	-5.98	5.12
-2.08	-1.18	0.9	-1.85	-5.62	-3.77	-3.92	-5.98	-2.06
-2.4	-1.18	1.22	-10.31	-5.62	4.69	-12.44	-5.98	6.46
-0.69	-1.18	-0.49	-5.16	-5.62	-0.46	-9.86	-5.98	3.88
-2.21	-1.18	1.03	-7.52	-5.62	1.9	-12.53	-5.98	6.55
-1.01	-1.18	-0.17	-3.86	-5.62	-1.76	-8.75	-5.98	2.77
0.34	-1.18	-1.52	-2.04	-5.62	-3.58	-4.33	-5.98	-1.65
-0.61	-1.18	-0.57	-3.23	-5.62	-2.39	-9.37	-5.98	3.39
-1.47	-1.18	0.29	-3.86	-5.62	-1.76	-12.11	-5.98	6.13
0.81	-1.18	-1.99	-3.45	-5.62	-2.17	-3.94	-5.98	-2.04
-1.13	-1.18	-0.05	-4.96	-5.62	-0.66	-9.18	-5.98	3.2
-1.31	-1.18	0.13	-4.16	-5.62	-1.46	-11.2	-5.98	5.22
-0.66	-1.18	-0.52	-3.9	-5.62	-1.72	-10.1	-5.98	4.12
-0.35	-1.18	-0.83	-5.18	-5.62	-0.44	-8.88	-5.98	2.9
-0.06	-1.18	-1.12	-3.4	-5.62	-2.22	-9.06	-5.98	3.08
-3.15	-1.18	1.97	-7.17	-5.62	1.55	-13.39	-5.98	7.41
0.21	-1.18	-1.39	-2.68	-5.62	-2.94	-3.36	-5.98	-2.62
-0.23	-1.18	-0.95	-3.2	-5.62	-2.42	-3.91	-5.98	-2.07
-1.58	-1.18	0.4	-4.52	-5.62	-1.1	-10.23	-5.98	4.25
-1.53	-1.18	0.35	-4.39	-5.62	-1.23	-8.55	-5.98	2.57
-3.4	-1.18	2.22	-6.25	-5.62	0.63	-13.64	-5.98	7.66
0.31	-1.18	-1.49	-1.51	-5.62	-4.11	-2.03	-5.98	-3.95
-0.31	-1.18	-0.87	-6.11	-5.62	0.49	-6.7	-5.98	0.72
-0.23	-1.18	-0.95	-4.48	-5.62	-1.14	-10.32	-5.98	4.34
-1.19	-1.18	0.01	-4.05	-5.62	-1.57	-10	-5.98	4.02
-1.31	-1.18	0.13	-8.66	-5.62	3.04	-8.02	-5.98	2.04
-2.47	-1.18	1.29	-8.02	-5.62	2.4	-10.56	-5.98	4.58
0.56	-1.18	-1.74	-1.91	-5.62	-3.71	-2.07	-5.98	-3.91
0.85	-1.18	-2.03	-0.38	-5.62	-5.24	-0.61	-5.98	-5.37
0.42	-1.18	-1.6	-2.3	-5.62	-3.32	-1.95	-5.98	-4.03
-0.64	-1.18	-0.54	-3.38	-5.62	-2.24	-5.35	-5.98	-0.63
-0.5	-1.18	-0.68	-2.36	-5.62	-3.26	-7.11	-5.98	1.13
0.34	-1.18	-1.52	-1.61	-5.62	-4.01	-2.49	-5.98	-3.49
-0.32	-1.18	-0.86	-3.48	-5.62	-2.14	-4.93	-5.98	-1.05
0.06	-1.18	-1.24	-5.64	-5.62	0.02	-4.78	-5.98	-1.2
-1.27	-1.18	0.09	-4.07	-5.62	-1.55	-5.33	-5.98	-0.65
-0.9	-1.18	-0.28	-4.53	-5.62	-1.09	-9.6	-5.98	3.62
-0.98	-1.18	-0.2	-4.22	-5.62	-1.4	-4.06	-5.98	-1.92
0.65	-1.18	-1.83	-2.54	-5.62	-3.08	-2.31	-5.98	-3.67
0.78	-1.18	-1.96	-1.12	-5.62	-4.5	-1.17	-5.98	-4.81
1.05	-1.18	-2.23	-0.08	-5.62	-5.54	-0.53	-5.98	-5.45
-0.16	-1.18	-1.02	-3.54	-5.62	-2.08	-5.69	-5.98	-0.29
0.12	-1.18	-1.3	-2.89	-5.62	-2.73	-4.51	-5.98	-1.47
-2.25	-1.18	1.07	-2.36	-5.62	-3.26	-3.98	-5.98	-2
-0.46	-1.18	-0.72	-3.69	-5.62	-1.93	-3.56	-5.98	-2.42
-0.94	-1.18	-0.24	-4.4	-5.62	-1.22	-5.54	-5.98	-0.44
-2.22	-1.18	1.04	-6.96	-5.62	1.34	-6	-5.98	0.02
0.87	-1.18	-2.05	-2.83	-5.62	-2.79	-2.16	-5.98	-3.82
-0.22	-1.18	-0.96	-4.26	-5.62	-1.36	-3.23	-5.98	-2.75
-0.24	-1.18	-0.94	-3.44	-5.62	-2.18	-5.09	-5.98	-0.89
-0.34	-1.18	-0.84	-3.56	-5.62	-2.06	-4.9	-5.98	-1.08
-0.11	-1.18	-1.07	-3.7	-5.62	-1.92	-5.8	-5.98	-0.18
-0.04	-1.18	-1.14	-4.91	-5.62	-0.71	-4	-5.98	-1.98
0.51	-1.18	-1.69	-1.66	-5.62	-3.96	-1.3	-5.98	-4.68
0.73	-1.18	-1.91	-3.05	-5.62	-2.57	-2.27	-5.98	-3.71
-0.87	-1.18	-0.31	-3.83	-5.62	-1.79	-6.6	-5.98	0.62
0.41	-1.18	-1.59	-1.22	-5.62	-4.4	-1.09	-5.98	-4.89
-0.27	-1.18	-0.91	-3.53	-5.62	-2.09	-5.59	-5.98	-0.39
-1.94	-1.18	0.76	-8.22	-5.62	2.6	-8.79	-5.98	2.81
-0.11	-1.18	-1.07	-5.92	-5.62	0.3	-6.67	-5.98	0.69
-0.77	-1.18	-0.41	-4.11	-5.62	-1.51	-3.45	-5.98	-2.53
1.06	-1.18	-2.24	-0.53	-5.62	-5.09	-1.42	-5.98	-4.56
-0.68	-1.18	-0.5	-3.27	-5.62	-2.35	-5.1	-5.98	-0.88
1.1	-1.18	-2.28	-0.25	-5.62	-5.37	-0.49	-5.98	-5.49
0.74	-1.18	-1.92	-1.27	-5.62	-4.35	-1.17	-5.98	-4.81
-0.51	-1.18	-0.67	-3.9	-5.62	-1.72	-5.14	-5.98	-0.84
-0.78	-1.18	-0.4	-4.2	-5.62	-1.42	-5.16	-5.98	-0.82
0.07	-1.18	-1.25	-4.58	-5.62	-1.04	-7.11	-5.98	1.13
-0.22	-1.18	-0.96	-5.37	-5.62	-0.25	-4.03	-5.98	-1.95
-0.67	-1.18	-0.51	-4.41	-5.62	-1.21	-4.07	-5.98	-1.91
0.47	-1.18	-1.65	-1.41	-5.62	-4.21	-2.21	-5.98	-3.77
0.58	-1.18	-1.76	-1.67	-5.62	-3.95	-1.55	-5.98	-4.43
-1.04	-1.18	-0.14	-5.23	-5.62	-0.39	-4.45	-5.98	-1.53
-1.45	-1.18	0.27	-5.02	-5.62	-0.6	-5.73	-5.98	-0.25
0.66	-1.18	-1.84	-2.09	-5.62	-3.53	-1.56	-5.98	-4.42
1.08	-1.18	-2.26	-0.4	-5.62	-5.22	-0.78	-5.98	-5.2
-1.33	-1.18	0.15	-6.58	-5.62	0.96	-6.38	-5.98	0.4
-1.46	-1.18	0.28	-4.52	-5.62	-1.1	-5.85	-5.98	-0.13
-0.37	-1.18	-0.81	-4.14	-5.62	-1.48	-3.72	-5.98	-2.26
-0.63	-1.18	-0.55	-6.73	-5.62	1.11	-6.36	-5.98	0.38
1	-1.18	-2.18	-1.23	-5.62	-4.39	-0.91	-5.98	-5.07
-0.02	-1.18	-1.16	-5.42	-5.62	-0.2	-4.62	-5.98	-1.36
0.71	-1.18	-1.89	-2.75	-5.62	-2.87	-2.2	-5.98	-3.78
1.02	-1.18	-2.2	-4.25	-5.62	-1.37	-4.97	-5.98	-1.01
-0.29	-1.18	-0.89	-3.32	-5.62	-2.3	-7.85	-5.98	1.87
0.13	-1.18	-1.31	-3.29	-5.62	-2.33	-4.59	-5.98	-1.39
0.2	-1.18	-1.38	-2.48	-5.62	-3.14	-2.18	-5.98	-3.8
-0.72	-1.18	-0.46	-4.84	-5.62	-0.78	-4.49	-5.98	-1.49
0.86	-1.18	-2.04	-1.15	-5.62	-4.47	-0.88	-5.98	-5.1
0.6	-1.18	-1.78	-1.52	-5.62	-4.1	-1.92	-5.98	-4.06
-0.59	-1.18	-0.59	-4.07	-5.62	-1.55	-5.27	-5.98	-0.71
0.57	-1.18	-1.75	-1.05	-5.62	-4.57	-1.01	-5.98	-4.97
0.4	-1.18	-1.58	-2.7	-5.62	-2.92	-2.04	-5.98	-3.94
-0.81	-1.18	-0.37	-1.48	-5.62	-4.14	-6.36	-5.98	0.38
0.39	-1.18	-1.57	-3.96	-5.62	-1.66	-3.98	-5.98	-2
-0.48	-1.18	-0.7	-3.41	-5.62	-2.21	-5.24	-5.98	-0.74
0.72	-1.18	-1.9	-1.2	-5.62	-4.42	-1.75	-5.98	-4.23
0.73	-1.18	-1.91	-0.65	-5.62	-4.97	-0.54	-5.98	-5.44
-0.18	-1.18	-1	-6.39	-5.62	0.77	-8.27	-5.98	2.29
-1.52	-1.18	0.34	-6.87	-5.62	1.25	-11.25	-5.98	5.27
0.42	-1.18	-1.6	-2.77	-5.62	-2.85	-1.27	-5.98	-4.71
-0.36	-1.18	-0.82	-4.39	-5.62	-1.23	-3.68	-5.98	-2.3
-2.87	-1.18	1.69	-7.59	-5.62	1.97	-10.08	-5.98	4.1
-2.55	-1.18	1.37	-6.96	-5.62	1.34	-6.15	-5.98	0.17
-2.12	-1.18	0.94	-5.64	-5.62	0.02	-5.76	-5.98	-0.22
-2.43	-1.18	1.25	-7.28	-5.62	1.66	-6.26	-5.98	0.28
-3.39	-1.18	2.21	-9.96	-5.62	4.34	-13.08	-5.98	7.1
-2.13	-1.18	0.95	-3.92	-5.62	-1.7	-6.57	-5.98	0.59
-2.21	-1.18	1.03	-7.97	-5.62	2.35	-12.51	-5.98	6.53
-2.81	-1.18	1.63	-6.74	-5.62	1.12	-9.77	-5.98	3.79
-2.15	-1.18	0.97	-7.48	-5.62	1.86	-9.67	-5.98	3.69
-1.15	-1.18	-0.03	-2.86	-5.62	-2.76	-3.49	-5.98	-2.49
-2.15	-1.18	0.97	-5.57	-5.62	-0.05	-6.69	-5.98	0.71
-2.17	-1.18	0.99	-5.45	-5.62	-0.17	-6.08	-5.98	0.1
-3.07	-1.18	1.89	-7.57	-5.62	1.95	-13.04	-5.98	7.06
-2.67	-1.18	1.49	-5.9	-5.62	0.28	-6.07	-5.98	0.09
-0.97	-1.18	-0.21	-2.81	-5.62	-2.81	-2.65	-5.98	-3.33
-2.56	-1.18	1.38	-6.04	-5.62	0.42	-8.34	-5.98	2.36
-1.42	-1.18	0.24	-7.19	-5.62	1.57	-6.47	-5.98	0.49
-1.18	-1.18	0	-3.44	-5.62	-2.18	-3.77	-5.98	-2.21
-2.02	-1.18	0.84	-4.68	-5.62	-0.94	-5.01	-5.98	-0.97
-3.05	-1.18	1.87	-9.47	-5.62	3.85	-12.35	-5.98	6.37
-0.8	-1.18	-0.38	-2.19	-5.62	-3.43	-2.06	-5.98	-3.92
-2.31	-1.18	1.13	-5.02	-5.62	-0.6	-6.55	-5.98	0.57
-2.88	-1.18	1.7	-9.44	-5.62	3.82	-7.78	-5.98	1.8
-1.88	-1.18	0.7	-5.15	-5.62	-0.47	-6.81	-5.98	0.83
-0.81	-1.18	-0.37	-3.81	-5.62	-1.81	-3.69	-5.98	-2.29
-1.32	-1.18	0.14	-4.15	-5.62	-1.47	-4.63	-5.98	-1.35
-1.12	-1.18	-0.06	-3.77	-5.62	-1.85	-4.46	-5.98	-1.52
-1.16	-1.18	-0.02	-3.39	-5.62	-2.23	-3.13	-5.98	-2.85
-1.34	-1.18	0.16	-3.76	-5.62	-1.86	-4.1	-5.98	-1.88
-2.9	-1.18	1.72	-7.04	-5.62	1.42	-7.04	-5.98	1.06
-2.6	-1.18	1.42	-9.01	-5.62	3.39	-10.72	-5.98	4.74
-1.22	-1.18	0.04	-3.72	-5.62	-1.9	-3.8	-5.98	-2.18
-0.93	-1.18	-0.25	-2.77	-5.62	-2.85	-2.64	-5.98	-3.34
-1.48	-1.18	0.3	-3	-5.62	-2.62	-3.97	-5.98	-2.01
-0.76	-1.18	-0.42	-2.51	-5.62	-3.11	-2.51	-5.98	-3.47
-1.1	-1.18	-0.08	-4.23	-5.62	-1.39	-3.44	-5.98	-2.54
-2.15	-1.18	0.97	-5.09	-5.62	-0.53	-6.29	-5.98	0.31
-2.2	-1.18	1.02	-8.09	-5.62	2.47	-8.6	-5.98	2.62
-1.46	-1.18	0.28	-4.57	-5.62	-1.05	-4.31	-5.98	-1.67
-1.06	-1.18	-0.12	-6.86	-5.62	1.24	-5.77	-5.98	-0.21
-1.03	-1.18	-0.15	-3.6	-5.62	-2.02	-4.21	-5.98	-1.77
-2.47	-1.18	1.29	-5.35	-5.62	-0.27	-7.35	-5.98	1.37
-0.98	-1.18	-0.2	-2.72	-5.62	-2.9	-3.69	-5.98	-2.29
-2.99	-1.18	1.81	-8.61	-5.62	2.99	-9.26	-5.98	3.28
-1.11	-1.18	-0.07	-2.86	-5.62	-2.76	-2.48	-5.98	-3.5
-1.99	-1.18	0.81	-5.93	-5.62	0.31	-8.36	-5.98	2.38
-2.71	-1.18	1.53	-6.82	-5.62	1.2	-6.26	-5.98	0.28
-1.11	-1.18	-0.07	-3.14	-5.62	-2.48	-2.57	-5.98	-3.41
-2.65	-1.18	1.47	-8.25	-5.62	2.63	-7.64	-5.98	1.66
-2.72	-1.18	1.54	-5.44	-5.62	-0.18	-10.88	-5.98	4.9
-1.89	-1.18	0.71	-6.22	-5.62	0.6	-5.46	-5.98	-0.52
-1.68	-1.18	0.5	-4.51	-5.62	-1.11	-5.05	-5.98	-0.93
-2.69	-1.18	1.51	-6.71	-5.62	1.09	-8.69	-5.98	2.71
-1.07	-1.18	-0.11	-3.97	-5.62	-1.65	-3.27	-5.98	-2.71
-0.86	-1.18	-0.32	-2.55	-5.62	-3.07	-3.04	-5.98	-2.94
-2.69	-1.18	1.51	-8.64	-5.62	3.02	-9.43	-5.98	3.45
-2.47	-1.18	1.29	-9.22	-5.62	3.6	-8.93	-5.98	2.95
-1.1	-1.18	-0.08	-2.97	-5.62	-2.65	-2.91	-5.98	-3.07
-2.08	-1.18	0.9	-3.08	-5.62	-2.54	-10.13	-5.98	4.15
-1.7	-1.18	0.52	-6.51	-5.62	0.89	-6.88	-5.98	0.9
-3.83	-1.18	2.65	-10.35	-5.62	4.73	-11.01	-5.98	5.03
-2.01	-1.18	0.83	-5.24	-5.62	-0.38	-5.67	-5.98	-0.31
-2.1	-1.18	0.92	-6.21	-5.62	0.59	-6.61	-5.98	0.63
-1.38	-1.18	0.2	-3.16	-5.62	-2.46	-3.03	-5.98	-2.95
-2.83	-1.18	1.65	-10.71	-5.62	5.09	-11.45	-5.98	5.47
-1.31	-1.18	0.13	-3.41	-5.62	-2.21	-3.92	-5.98	-2.06
-1.76	-1.18	0.58	-5.96	-5.62	0.34	-5.51	-5.98	-0.47
-2.3	-1.18	1.12	-4.72	-5.62	-0.9	-9.23	-5.98	3.25
-1.1	-1.18	-0.08	-4.94	-5.62	-0.68	-4.13	-5.98	-1.85
-1.81	-1.18	0.63	-6.47	-5.62	0.85	-7.76	-5.98	1.78
-0.95	-1.18	-0.23	-2.18	-5.62	-3.44	-2.05	-5.98	-3.93
-2.27	-1.18	1.09	-5.08	-5.62	-0.54	-6.22	-5.98	0.24
-4.04	-1.18	2.86	-12.49	-5.62	6.87	-14.16	-5.98	8.18
-2.5	-1.18	1.32	-6.31	-5.62	0.69	-6.23	-5.98	0.25
-2.05	-1.18	0.87	-3.9	-5.62	-1.72	-6.39	-5.98	0.41
-3.76	-1.18	2.58	-11.67	-5.62	6.05	-12.74	-5.98	6.76
-0.94	-1.18	-0.24	-2.79	-5.62	-2.83	-2.49	-5.98	-3.49
-2.5	-1.18	1.32	-6.95	-5.62	1.33	-6.03	-5.98	0.05
-0.88	-1.18	-0.3	-2.33	-5.62	-3.29	-2.47	-5.98	-3.51
-0.75	-1.18	-0.43	-2.25	-5.62	-3.37	-2.18	-5.98	-3.8
-2.36	-1.18	1.18	-5.21	-5.62	-0.41	-8.6	-5.98	2.62
-1.46	-1.18	0.28	-3.58	-5.62	-2.04	-3.8	-5.98	-2.18
-1.28	-1.18	0.1	-3.58	-5.62	-2.04	-4.05	-5.98	-1.93
-2.76	-1.18	1.58	-7.09	-5.62	1.47	-7.48	-5.98	1.5
-4.37	-1.18	3.19	-7.51	-5.62	1.89	-10.14	-5.98	4.16
-2.55	-1.18	1.37	-6.68	-5.62	1.06	-6.21	-5.98	0.23
-0.97	-1.18	-0.21	-3.63	-5.62	-1.99	-3.51	-5.98	-2.47
-2.37	-1.18	1.19	-7.53	-5.62	1.91	-8.42	-5.98	2.44
-2.56	-1.18	1.38	-5.54	-5.62	-0.08	-7.04	-5.98	1.06
-2.26	-1.18	1.08	-5.1	-5.62	-0.52	-6.35	-5.98	0.37
-1.65	-1.18	0.47	-4.88	-5.62	-0.74	-4.99	-5.98	-0.99
-3.29	-1.18	2.11	-5.49	-5.62	-0.13	-10.19	-5.98	4.21
-2.29	-1.18	1.11	-5.64	-5.62	0.02	-5.03	-5.98	-0.95
-2.23	-1.18	1.05	-5.25	-5.62	-0.37	-5.42	-5.98	-0.56
-2.13	-1.18	0.95	-4.34	-5.62	-1.28	-5.24	-5.98	-0.74
-0.82	-1.18	-0.36	-6.78	-5.62	1.16	-7.29	-5.98	1.31
-2.68	-1.18	1.5	-7.61	-5.62	1.99	-9.28	-5.98	3.3
-2.26	-1.18	1.08	-5.9	-5.62	0.28	-8.78	-5.98	2.8
-2.37	-1.18	1.19	-5.42	-5.62	-0.2	-4.45	-5.98	-1.53
0.01	-1.18	-1.19	-4.63	-5.62	-0.99	-6.05	-5.98	0.07
-3.12	-1.18	1.94	-6.41	-5.62	0.79	-6.54	-5.98	0.56
-1.7	-1.18	0.52	-5.24	-5.62	-0.38	-5.83	-5.98	-0.15
-3.27	-1.18	2.09	-8.11	-5.62	2.49	-11.29	-5.98	5.31
-2.15	-1.18	0.97	-5.55	-5.62	-0.07	-5.56	-5.98	-0.42
-3.27	-1.18	2.09	-6.35	-5.62	0.73	-7.46	-5.98	1.48
-2.71	-1.18	1.53	-8.47	-5.62	2.85	-8.88	-5.98	2.9
-3.32	-1.18	2.14	-8	-5.62	2.38	-13.54	-5.98	7.56
-2.31	-1.18	1.13	-4.64	-5.62	-0.98	-6.21	-5.98	0.23
-1.53	-1.18	0.35	-3.18	-5.62	-2.44	-4.16	-5.98	-1.82
-1.33	-1.18	0.15	-3.04	-5.62	-2.58	-3.86	-5.98	-2.12
-0.76	-1.18	-0.42	-2.88	-5.62	-2.74	-2.41	-5.98	-3.57
-3.5	-1.18	2.32	-8.76	-5.62	3.14	-11.94	-5.98	5.96
-1.6	-1.18	0.42	-4.59	-5.62	-1.03	-6.5	-5.98	0.52
-3.36	-1.18	2.18	-6.63	-5.62	1.01	-12.01	-5.98	6.03
-3.01	-1.18	1.83	-11.14	-5.62	5.52	-11.4	-5.98	5.42
-1.74	-1.18	0.56	-5.27	-5.62	-0.35	-5.18	-5.98	-0.8
-1.89	-1.18	0.71	-5.28	-5.62	-0.34	-4.41	-5.98	-1.57
-3.23	-1.18	2.05	-4.6	-5.62	-1.02	-7.31	-5.98	1.33
-2.88	-1.18	1.7	-6.57	-5.62	0.95	-6.43	-5.98	0.45
-2.04	-1.18	0.86	-6.8	-5.62	1.18	-6.55	-5.98	0.57
-3.19	-1.18	2.01	-6.62	-5.62	1	-12.24	-5.98	6.26
-2.65	-1.18	1.47	-5.56	-5.62	-0.06	-11.66	-5.98	5.68
-2.45	-1.18	1.27	-5.58	-5.62	-0.04	-10.19	-5.98	4.21
-2.69	-1.18	1.51	-4.98	-5.62	-0.64	-6.91	-5.98	0.93
-3.52	-1.18	2.34	-6.16	-5.62	0.54	-7.98	-5.98	2
-1.64	-1.18	0.46	-6.61	-5.62	0.99	-6.6	-5.98	0.62
-1.12	-1.18	-0.06	-3.38	-5.62	-2.24	-3.33	-5.98	-2.65
-1.65	-1.18	0.47	-3.91	-5.62	-1.71	-6.95	-5.98	0.97
-2.59	-1.18	1.41	-5.73	-5.62	0.11	-6.34	-5.98	0.36
-2.34	-1.18	1.16	-5.92	-5.62	0.3	-7.47	-5.98	1.49
-2.26	-1.18	1.08	-6.78	-5.62	1.16	-10.54	-5.98	4.56
-1.17	-1.18	-0.01	-3.57	-5.62	-2.05	-3.66	-5.98	-2.32
-1.63	-1.18	0.45	-6.71	-5.62	1.09	-5.89	-5.98	-0.09
-3.39	-1.18	2.21	-8.11	-5.62	2.49	-10.15	-5.98	4.17
-3.53	-1.18	2.35	-13.58	-5.62	7.96	-12.13	-5.98	6.15
-2.48	-1.18	1.3	-7.94	-5.62	2.32	-9.72	-5.98	3.74
-1.04	-1.18	-0.14	-3.5	-5.62	-2.12	-4.28	-5.98	-1.7
-2.17	-1.18	0.99	-5.8	-5.62	0.18	-6.74	-5.98	0.76
-2.35	-1.18	1.17	-7.03	-5.62	1.41	-7.15	-5.98	1.17
-3.71	-1.18	2.53	-7.67	-5.62	2.05	-11.65	-5.98	5.67
-3.97	-1.18	2.79	-12.05	-5.62	6.43	-12.87	-5.98	6.89
-1.86	-1.18	0.68	-3.72	-5.62	-1.9	-3.93	-5.98	-2.05
-3.13	-1.18	1.95	-6.14	-5.62	0.52	-9.46	-5.98	3.48
-2.41	-1.18	1.23	-5.3	-5.62	-0.32	-4.5	-5.98	-1.48
-2.34	-1.18	1.16	-4.95	-5.62	-0.67	-6.61	-5.98	0.63
-2.04	-1.18	0.86	-4.46	-5.62	-1.16	-4.42	-5.98	-1.56
-2.28	-1.18	1.1	-5.6	-5.62	-0.02	-5.04	-5.98	-0.94
-2.53	-1.18	1.35	-16.45	-5.62	10.83	-15.46	-5.98	9.48
-2.59	-1.18	1.41	-6.45	-5.62	0.83	-10.25	-5.98	4.27
-2.83	-1.18	1.65	-6.94	-5.62	1.32	-6.05	-5.98	0.07
-2.01	-1.18	0.83	-4.21	-5.62	-1.41	-5.17	-5.98	-0.81
-3.58	-1.18	2.4	-10.93	-5.62	5.31	-10.53	-5.98	4.55
-2.33	-1.18	1.15	-4.49	-5.62	-1.13	-4.21	-5.98	-1.77
-3	-1.18	1.82	-5.9	-5.62	0.28	-6.62	-5.98	0.64
-2.71	-1.18	1.53	-4.56	-5.62	-1.06	-6.47	-5.98	0.49
-2.36	-1.18	1.18	-7.8	-5.62	2.18	-13.11	-5.98	7.13
-3.32	-1.18	2.14	-8.3	-5.62	2.68	-11.19	-5.98	5.21
-1.87	-1.18	0.69	-7.14	-5.62	1.52	-8.75	-5.98	2.77
-2.93	-1.18	1.75	-6.3	-5.62	0.68	-11.45	-5.98	5.47
-1.5	-1.18	0.32	-3.36	-5.62	-2.26	-4.87	-5.98	-1.11
-2.17	-1.18	0.99	-4.13	-5.62	-1.49	-5.33	-5.98	-0.65
-2.03	-1.18	0.85	-6.88	-5.62	1.26	-6.35	-5.98	0.37
-1.87	-1.18	0.69	-4.54	-5.62	-1.08	-4.84	-5.98	-1.14
-1.11	-1.18	-0.07	-2.83	-5.62	-2.79	-2.9	-5.98	-3.08
-2.41	-1.18	1.23	-5.99	-5.62	0.37	-9.33	-5.98	3.35
-2.5	-1.18	1.32	-3.69	-5.62	-1.93	-9.32	-5.98	3.34
-1.78	-1.18	0.6	-3.74	-5.62	-1.88	-4.02	-5.98	-1.96
-3.59	-1.18	2.41	-8.41	-5.62	2.79	-13.53	-5.98	7.55
-1.96	-1.18	0.78	-10.01	-5.62	4.39	-10.53	-5.98	4.55
-2.8	-1.18	1.62	-5.59	-5.62	-0.03	-7.02	-5.98	1.04
-2.94	-1.18	1.76	-6.98	-5.62	1.36	-7.82	-5.98	1.84
-1.81	-1.18	0.63	-4.24	-5.62	-1.38	-4.06	-5.98	-1.92
-2.37	-1.18	1.19	-4.52	-5.62	-1.1	-6.69	-5.98	0.71
-1.31	-1.18	0.13	-5.25	-5.62	-0.37	-6.7	-5.98	0.72
-2.3	-1.18	1.12	-5.96	-5.62	0.34	-9.02	-5.98	3.04
-2.96	-1.18	1.78	-5.59	-5.62	-0.03	-6.46	-5.98	0.48
-3.56	-1.18	2.38	-7.26	-5.62	1.64	-9.4	-5.98	3.42
-1.09	-1.18	-0.09	-6.31	-5.62	0.69	-5.95	-5.98	-0.03
-4.83	-1.18	3.65	-9.24	-5.62	3.62	-12.52	-5.98	6.54
-4.17	-1.18	2.99	-7.22	-5.62	1.6	-12.88	-5.98	6.9
-3.33	-1.18	2.15	-5.51	-5.62	-0.11	-7.74	-5.98	1.76
-1.15	-1.18	-0.03	-3.65	-5.62	-1.97	-3.81	-5.98	-2.17
-1.63	-1.18	0.45	-6.15	-5.62	0.53	-5.45	-5.98	-0.53
-1.42	-1.18	0.24	-3.96	-5.62	-1.66	-4.98	-5.98	-1
-2.04	-1.18	0.86	-5.55	-5.62	-0.07	-7.54	-5.98	1.56
-1.41	-1.18	0.23	-3.51	-5.62	-2.11	-3.28	-5.98	-2.7
-1.15	-1.18	-0.03	-2.33	-5.62	-3.29	-2.82	-5.98	-3.16
-1.62	-1.18	0.44	-4.15	-5.62	-1.47	-5.14	-5.98	-0.84
-4.17	-1.18	2.99	-7.62	-5.62	2	-9.26	-5.98	3.28
-1.78	-1.18	0.6	-5.13	-5.62	-0.49	-6.8	-5.98	0.82
-3.17	-1.18	1.99	-7.66	-5.62	2.04	-10.46	-5.98	4.48
-2.53	-1.18	1.35	-9.28	-5.62	3.66	-9.15	-5.98	3.17
-2.91	-1.18	1.73	-8.29	-5.62	2.67	-10.66	-5.98	4.68
-2.2	-1.18	1.02	-4.01	-5.62	-1.61	-5.49	-5.98	-0.49
-2.23	-1.18	1.05	-5.11	-5.62	-0.51	-5.92	-5.98	-0.06
-2.6	-1.18	1.42	-6.35	-5.62	0.73	-7.45	-5.98	1.47
-3.03	-1.18	1.85	-5.64	-5.62	0.02	-8.23	-5.98	2.25
-0.58	-1.18	-0.6	-3.56	-5.62	-2.06	-5.81	-5.98	-0.17
-3.09	-1.18	1.91	-7.57	-5.62	1.95	-9.69	-5.98	3.71
-3.38	-1.18	2.2	-6.41	-5.62	0.79	-7.93	-5.98	1.95
-1.05	-1.18	-0.13	-5.16	-5.62	-0.46	-8.21	-5.98	2.23
-2.2	-1.18	1.02	-4.13	-5.62	-1.49	-7.86	-5.98	1.88
-3.46	-1.18	2.28	-8.54	-5.62	2.92	-13.09	-5.98	7.11
-2.26	-1.18	1.08	-5.77	-5.62	0.15	-7.31	-5.98	1.33
-2.57	-1.18	1.39	-6.68	-5.62	1.06	-8.15	-5.98	2.17
-3.33	-1.18	2.15	-8.32	-5.62	2.7	-10.25	-5.98	4.27
-1.36	-1.18	0.18	-3.68	-5.62	-1.94	-5.28	-5.98	-0.7
-3.06	-1.18	1.88	-5.63	-5.62	0.01	-7.37	-5.98	1.39
-2.04	-1.18	0.86	-3.37	-5.62	-2.25	-4.23	-5.98	-1.75
-1.17	-1.18	-0.01	-3.47	-5.62	-2.15	-4.46	-5.98	-1.52
-1.74	-1.18	0.56	-3.85	-5.62	-1.77	-5.96	-5.98	-0.02
-1.6	-1.18	0.42	-5.63	-5.62	0.01	-10.56	-5.98	4.58
3.19	-1.18	-4.37	0.62	-5.62	-6.24	-1.05	-5.98	-4.93
1.14	-1.18	-2.32	-1.68	-5.62	-3.94	-4.27	-5.98	-1.71
-2.51	-1.18	1.33	-6.79	-5.62	1.17	-12.56	-5.98	6.58
2.1	-1.18	-3.28	-0.88	-5.62	-4.74	-2.1	-5.98	-3.88
-2.51	-1.18	1.33	-11.51	-5.62	5.89	-10.7	-5.98	4.72
-1.36	-1.18	0.18	-8.76	-5.62	3.14	-9.75	-5.98	3.77
1.19	-1.18	-2.37	-1.67	-5.62	-3.95	-2.15	-5.98	-3.83
1.17	-1.18	-2.35	-3.83	-5.62	-1.79	-4.13	-5.98	-1.85
1.19	-1.18	-2.37	-0.81	-5.62	-4.81	-0.41	-5.98	-5.57
1.05	-1.18	-2.23	-2.03	-5.62	-3.59	-1.91	-5.98	-4.07
-0.1	-1.18	-1.08	-4.11	-5.62	-1.51	-8.8	-5.98	2.82
1.79	-1.18	-2.97	-1.34	-5.62	-4.28	-2.55	-5.98	-3.43
5.21	-1.18	-6.39	1.87	-5.62	-7.49	1.91	-5.98	-7.89
5.14	-1.18	-6.32	2.16	-5.62	-7.78	2.11	-5.98	-8.09
4.12	-1.18	-5.3	1.85	-5.62	-7.47	-2.8	-5.98	-3.18
3.42	-1.18	-4.6	-0.75	-5.62	-4.87	-1.5	-5.98	-4.48
1.57	-1.18	-2.75	-1.76	-5.62	-3.86	-1.42	-5.98	-4.56
1.5	-1.18	-2.68	-0.49	-5.62	-5.13	-0.85	-5.98	-5.13
1.43	-1.18	-2.61	-2.07	-5.62	-3.55	-2.76	-5.98	-3.22
0.74	-1.18	-1.92	-1.71	-5.62	-3.91	-7.25	-5.98	1.27
-0.4	-1.18	-0.78	-3.73	-5.62	-1.89	-4.93	-5.98	-1.05
1.56	-1.18	-2.74	-0.53	-5.62	-5.09	0.06	-5.98	-6.04
2.01	-1.18	-3.19	-0.22	-5.62	-5.4	-0.66	-5.98	-5.32
0.77	-1.18	-1.95	-3.93	-5.62	-1.69	-3.87	-5.98	-2.11
